# Supplementary material for: Neuroimaging and Transcriptomic Insights Into Iron Accumulation and Glymphatic Dysfunction in Olfactory Dysfunction
Source: CNS Neurosci Ther. 2026 Jan 16;32(1):e70677. doi: 10.1002/cns.70677 (PMC12811075; doi:10.1002/cns.70677)
Supplement: Supplementary file 1 — Data S1: cns70677‐sup‐0001‐DataS1.xlsx. [file CNS-32-e70677-s001.xlsx]

## Sheet: Coupling and Clinical
BOLD-CSF_coupling	Group	Subject	Sex	Age	Weight	mean FD	Stage	Duration	Treatment	Training	SS_T	SS_D	SS_I	SS_Total	Follow-up	VAS	Follow-up VAS	Follow-up SS_T	Follow-up SS_D	Follow-up SS_I	Follow-up SS_Total
-0.368861	PTOD	1	Male	41	63	0.161326	Hyposmia	720	1	1	1	7	10	18
-0.142358	PTOD	2	Female	35	57	0.197887	Hyposmia	45	0	0	3	9	6	18
-0.247233	PTOD	3	Male	65	60	0.20701	Hyposmia	60	1	1	7	2	7	16
-0.38806	PTOD	4	Male	30	62	0.190822	Hyposmia	720	1	1	4	8	10	22
-0.19675	PTOD	5	Female	33	49	0.067047	Anosmia	30	1	1	0	0	1	1
-0.240161	PTOD	6	Female	26	49	0.0908995	Hyposmia	90	1	1	7	2	8	17
-0.268726	PTOD	7	Male	35	50	0.140757	Anosmia	90	1	1	0	0	0	0
-0.394555	PTOD	8	Male	31	62	0.1276	Anosmia	90	1	1	0	0	0	0
-0.366512	PTOD	9	Female	38	63	0.283527	Anosmia	40	1	1	0	0	0	0
-0.271322	PTOD	10	Male	50	57	0.170572	Anosmia	60	1	1	0	0	0	0
-0.131109	PTOD	11	Female	36	60	0.167761	Anosmia	180	1	0	0	0	3	3
-0.201099	PTOD	12	Female	25	62	0.126275	Hyposmia	120	1	1	1	7	8	16
-0.509356	PTOD	13	Female	25	49	0.130101	Anosmia	30	1	1	0	0	0	0
-0.0246001	PTOD	14	Female	36	50	0.130176	Anosmia	240	1	1	0	0	6	6
-0.10831	PTOD	15	Male	58	62	0.22983	Hyposmia	120	1	1	1	8	10	19
-0.214919	PTOD	16	Female	29	63	0.0680798	Anosmia	180	0	1	0	0	0	0
-0.446142	PTOD	17	Female	42	70	0.193275	Hyposmia	240	0	1	1	7	10	18
-0.0905397	PTOD	18	Female	39	56	0.0868139	Anosmia	180	1	1	2.5	8	0	10.5
-0.322473	PTOD	19	Female	50	50	0.179509	Hyposmia	21	1	1	4	11	5	20
-0.176337	PTOD	20	Female	46	63	0.127972	Anosmia	2100	1	1	0	0	0	0
-0.314425	PVOD	1	Female	35	63	0.189641	Anosmia	30	1	1	0	0	6	6	Partial Recovery	2	4	2	6	9	17
-0.504679	PVOD	2	Male	38	54	0.193769	Hyposmia	45	0	0	2	9	12	23	Full Recovery	6
-0.251473	PVOD	3	Female	27	50	0.245208	Hyposmia	60	1	1	4	13	13	30	No Response	2
	PVOD	4	Female	33	51	0.115507	Parosmia	720
-0.154086	PVOD	5	Female	29	60	0.0961717	Hyposmia	30	0	0	1	10	11	22	Full Recovery	8	9	4	12	13	29
-0.155824	PVOD	6	Male	35	61	0.252496	Parosmia	150	1	1	4	11	12	27	Partial Recovery	7
-0.299206	PVOD	7	Male	19	52	0.100211	Hyposmia	90	0	1	2	6	11	19	Full Recovery	2
0.0753843	PVOD	10	Female	39	61	0.206602	Parosmia	60	0	0	2	9	4	15	No Response	1
-0.602465	PVOD	11	Male	41	57	0.143286	Parosmia	480	1	1	8	12	14	34	Full Recovery	8
-0.240341	PVOD	12	Male	23	62	0.191474	Hyposmia	40	1	1	4	9	12	25	Partial Recovery	4	5	6	8	10	24
0.213499	PVOD	13	Male	40	54	0.0874629	Hyposmia	60	1	1	4	13	13	30	No Response	7
-0.466503	PVOD	14	Female	34	50	0.0967315	Hyposmia	180	1	0	2	6	13	21	Full Recovery	2	1	5	6	13	24
-0.1415	PVOD	15	Female	61	56	0.136959	Hyposmia	120	0	0	7.5	7	5	19.5	Partial Recovery	2
0.0590358	PVOD	16	Female	55	60	0.156299	Anosmia	120	1	1	0	0	0	0	No Recovery	0
-0.107957	PVOD	18	Male	27	57	0.191068	Hyposmia	150	0	0	5	12	11	28	Full Recovery	6	7	6	12	11	30
-0.228968	PVOD	19	Male	35	60	0.219982	Hyposmia	150	1	1	4	11	12	27	Partial Recovery	1	2	5	6	9	20
	PVOD	20	Male	41	56		Hyposmia	30			5	6	11	22
	PVOD	21	Female	35	62		Hyposmia	14			6	13	15	34
	PVOD	23	Female	31	70		Hyposmia	180			5	4	14	23
	PVOD	24	Male	31	70	0.163844	Hyposmia	120
	PVOD	25	Male	31	52	0.149543	Hyposmia	7			6	9	13	28
-0.319785	PVOD	26	Male	51	57	0.170218	Hyposmia	180	0	0	5	4	14	23	Partial Recovery	5
-0.252028	PVOD	27	Female	23	55	0.227281	Anosmia	21	1	1	0	4	8	12	No Recovery	2	3	0	5	8	13
-0.58727	PVOD	28	Female	40	42	0.0888926	Anosmia	2100	1	1	0	0	0	0	No Recovery	0	1	0	0	0	0
	PVOD	30	Male	14	65	0.169407	Hyposmia	180
-0.551244	PVOD	31	Male	15	70	0.181861	Anosmia	40	1	1	1	0	6	7	Partial Recovery	0
-0.347561	PVOD	32	Male	45	69	0.195696	Hyposmia	7	0	0	5.5	10	13	28.5	No Response	5
-0.193016	PVOD	33	Male	38	65	0.343534	Hyposmia	180	1	1	5	9	6	20	No Recovery	5	6	7	9	6	22
0.0433227	PVOD	34	Male	32	60	0.119601	Hyposmia	1080	1	1	4	12	13	29	No Recovery	8
-0.432864	PVOD	35	Female	37	60	0.0992501	Hyposmia	60	1	1	5	12	11	28	Full Recovery	6	5	8	12	11	31
	PVOD	36	Female	25	57	0.122416	Hyposmia	210
	PVOD	37	Female	30	60	0.230807	Anosmia	180			0	6	9	15
-0.360872	PVOD	38	Male	20	52	0.13371	Anosmia	30	1	1	0	0	0	0	No Response	1
-0.241634	PVOD	39	Female	52	65	0.0951835	Hyposmia	210	0	0	4	8	10	22	No Response	4
	PVOD	40	Female	35	60	0.503518	Anosmia	30			0	0	6	6
-0.288815	PVOD	42	Male	17	64	0.154931	Hyposmia	210	0	0	1	8	8	17	Full Recovery	2	2	2	8	8	18
	PVOD	43	Male	37	62	0.0897582	Hyposmia	1500			5.5	11	15	31.5
-0.144218	PVOD	44	Female	32	60	0.181425	Hyposmia	210	0	0	10	13	13	36	Full Recovery	4
-0.468441	PVOD	45	Female	38	61	0.0658077	Hyposmia	14	1	1	5	11	12	28	Partial Recovery	2
	PVOD	47	Female	37	65	0.106765	Parosmia	240
-0.52298	PVOD	48	Female	46	70	0.132094	Hyposmia	90	0	0	2	9	12	23	Full Recovery	3
-0.0359028	PVOD	49	Male	34	60	0.11661	Anosmia	45	1	1	2	9	4	15	Full Recovery	1	1	4	9	4	17
-0.250999	PVOD	51	Female	17	56	0.0715532	Hyposmia	90	0	0	3	13	13	29	No Response	6
-0.115148	PVOD	52	Female	51	60	0.212826	Hyposmia	60	0	0	2	15	15	32	No Response	2
-0.113409	PVOD	53	Female	31	62	0.0863711	Hyposmia	30	1	1	4	12	13	29	Full Recovery	5	6	6	12	13	31
-0.269642	PVOD	54	Female	35	60	0.20525	Hyposmia	240	0	1	3	11	9	23	Partial Recovery	7
-0.199582	PVOD	55	Female	42	56	0.188723	Hyposmia	90	0	1	4	13	13	30	Full Recovery	5
-0.608343	PVOD	56	Male	34	60	0.208186	Anosmia	90	1	1	0	1	0	1	No Recovery	0
-0.0300758	PVOD	57	Male	39	62	0.116686	Anosmia	60	1	1	0	5	6	11	Partial Recovery	2	3	2	5	6	13
-0.191824	PVOD	58	Female	32	64	0.0914139	Anosmia	180	1	1	0.25	4	10	14.25	Full Recovery	0
	PVOD	59	Male	26	62	0.138088	Parosmia
-0.318454	PVOD	60	Male	44	60	0.271428	Anosmia	60	1	1	0	0	0	0	Partial Recovery	0
	PVOD	62	Female	42	56	0.145648	Anosmia	30			0	6	3	9
-0.272892	PVOD	63	Male	37	65	0.170578	Hyposmia	60	0	0	6.75	14	14	34.75	No Response	5
	PVOD	64	Female	37	62	0.354044	Anosmia	90			0.5	4	10	14.5
	PVOD	65	Male	37	64	0.12732	Anosmia	60			0	0	0	0
-0.14206	PVOD	68	Female	47	60	0.111615	Anosmia	300	1	1	0	0	0	0	No Recovery	0	0	0	0	0	0
	PVOD	69	Female	32	50	0.204236	Anosmia	60			0	0	6	6
	PVOD	71	Male	40	60	0.0979516	Anosmia	21			2	5	7	14
	PVOD	73	Female	35	60	0.11305	Hyposmia	120			7	12	13	32
0.0199603	PVOD	75	Male	53	62	0.0824177	Hyposmia	300	0	1	8	7	5	20	No Recovery	5
-0.223009	PVOD	76	Female	49	64	0.0997887	Hyposmia	300	0	1	4	11	12	27	No Response	5
-0.529262	PVOD	77	Male	42	60	0.154218	Hyposmia	300	0	1	3	13	16	32	Full Recovery	5
-0.395238	PVOD	79	Male	49	56	0.0906694	Anosmia	30	1	1	0	0	0	0	Partial Recovery	0	2	0	0	0	0
	PVOD	80	Female	69	56	0.157114	Parosmia	1200
-0.29718	PVOD	82	Female	43	60	0.102349	Anosmia	1800	0	1	0	0	0	0	No Recovery	0
-0.59091	PVOD	83	Female	53	60	0.149812	Hyposmia	300	0	1	3	9	13	25	Full Recovery	3
	PVOD	85	Female	54	64	0.0923054	Anosmia	60
-0.312031	PVOD	87	Female	53		0.187694	Anosmia		0	1	0	0	0	0	No Response	0
-0.14831	HC	3	Female	54		0.0978325
-0.0331509	HC	6	Female	64		0.13569
-0.60141	HC	9	Male	56		0.0442439
	HC	16	Female	55		0.102107
-0.0123066	HC	17	Female	54		0.0679756
-0.297704	HC	18	Female	60		0.115527
	HC	21	Female	55		0.347067
-0.0692707	HC	22	Male	60		0.222959
-0.305727	HC	23	Female	61		0.305241
0.144517	HC	28	Male	56		0.0951424
-0.378429	HC	35	Female	76		0.195607
0.0346614	HC	36	Female	76		0.045783
0.258243	HC	37	Female	74		0.0865732
-0.126441	HC	38	Female	73		0.192433
-0.434016	HC	39	Male	72		0.0224665
	HC	40	Female	71		0.162628
	HC	41	Female	68		0.255644
	HC	42	Female	65		0.183965
	HC	43	Female	62		0.0785327
	HC	44	Male	60		0.295382
-0.30588	HC	45	Male	60		0.0938966
0.0512053	HC	46	Female	60		0.189651
	HC	47	Male	59		0.132323
	HC	48	Female	56		0.166737
	HC	49	Male	56		0.233178
-0.191597	HC	50	Male	55		0.0947729
-0.341646	HC	51	Female	54		0.111763
-0.469626	HC	52	Male	54		0.0378592
	HC	53	Female	62		0.910192
0.00767819	HC	54	Female	61		0.27632
0.145376	HC	55	Female	60		0.0811309
-0.451266	HC	56	Female	82		0.0527751
-0.174719	HC	57	Male	84		0.0590949
	HC	58	Female	64		0.394607
	HC	60	Female	54		0.299249
-0.143528	HC	61	Female	65		0.263524
-0.398838	HC	62	Female	55		0.0611095
-0.347127	HC	63	Male	58		0.183489
-0.0266027	HC	64	Female	28		0.178103
	HC	65	Male	30		0.0442351
	HC	66	Female	53		0.161731
-0.474696	HC	67	Female	27		0.148784
-0.469796	HC	68	Female	29		0.132754
	HC	69	Male	27		0.0389928
0.156234	HC	70	Female	51		0.0651476
	HC	71	Female	24		0.0349636
-0.27853	HC	72	Female	29		0.0581439
0.0130477	HC	73	Male	26		0.0610355
	HC	74	Female	27		0.136588
-0.0490067	HC	75	Female	26		0.129472
-0.150821	HC	76	Female	28		0.124533
0.145141	HC	77	Female	28		0.0390858
-0.224016	HC	78	Female	26		0.0374206
-0.464806	HC	80	Female	26		0.0921056
-0.19023	HC	91	Female	26		0.0505337
-0.0123926	HC	93	Male	24		0.135168
0.208243	HC	94	Female	69		0.299501
0.0232896	HC	96	Male	27		0.0852367
	HC	97	Female	23		0.700331
-0.360638	HC	104	Female	6		0.0179441

## Sheet: QSM data
Group	Subject	ROI_32	ROI_34	ROI_36	ROI_93	ROI_112	ROI_114	ROI_120	Sex	Age
HC	3	0.00800984	0.0020503	0.000934552	0.0100659	0.00222556	0.000123647	0.00495563	0	54
HC	6	0.00142622	6.49275e-06	1.30709e-05	0.00848975	0	0	0.0026219	0	64
HC	9	0.0054529	0.00212758	0.00109733	0.016873	0.00427056	0.00033932	0.00930334	1	56
HC	16	0.0047394	0.00034233	0.000135692	0.0032003	0.00128758	0.000228258	0.00966021	0	55
HC	17	0.00412626	0.00171209	0	0.0035079	0.000111172	2.60802e-07	0.00361497	0	54
HC	18	0.0106056	0.00993221	0.0073419	0.0108863	0.00202574	0	0.00120065	0	60
HC	21	0.00364146	1.68126e-05	9.00222e-05	0.0137542	0	0	0.00189491	0	55
HC	22	0.00161807	0	0	0.0100848	0	0	0.0011633	1	60
HC	23	0.00265519	0	6.40729e-06	0.00641296	0	0	0.000394523	0	61
HC	28	0.0120988	0.00396873	0.00189934	0.0113826	0.00811805	0.00180695	0.00222321	1	56
HC	35	0.00179075	2.76063e-06	3.21157e-05	0.00922854	0.00609819	0.00119074	0.00858116	0	76
HC	36	0.00245021	0.000309834	0.000200704	0.00434168	0.000108476	0	0.00191724	0	76
HC	37	0.00997328	0.0014511	0.00238902	0.0089246	0	0	0.000560368	0	74
HC	38	0.00979265	0.0015109	0.00292637	0.00796943	0.00119258	0	0.000633951	0	73
HC	39	0.00910752	0.00954901	0.00950005	0.0112637	0.00617027	0.000754934	0.00559664	1	72
HC	40	0.00916553	0.00472843	0.00244044	0.00754313	0.0027794	0.0014402	0.00853827	0	71
HC	41	0.00472294	0.000322973	0.000113834	0.000617919	0.00169685	0.000298188	0.00965513	0	68
HC	42	9.76375e-06	0	0	0.0105536	0	0	0.000587276	0	65
HC	43	0.00925129	0.00436666	0.00324137	0.00767232	0	0	3.66632e-05	0	62
HC	44	0.0103961	0.00957422	0.0097279	0.01107	0.0133688	0.0163152	0.0166567	1	60
HC	45	0.014814	0.0083375	0.00828267	0.0122772	0.00181273	0	0.0113072	1	60
HC	46	0.0107686	0.00766455	0.00789747	0.00589228	0	0	0.00194372	0	60
HC	47	0.000140006	0	0	3.55763e-05	0	1.01068e-05	0.0152384	1	59
HC	48	0.00972427	0.0129492	0.0110172	0.0126056	0.00276287	0.00637967	0.00854601	0	56
HC	49	0.0100909	0.00632759	0.00506077	0.0147551	0	0	0.000254843	1	56
HC	50	0.0060175	0.000836807	0.00176592	0.00635312	0	0	0.00144566	1	55
HC	51	0.00879861	0.0016304	0.00108168	0.00756351	1.73111e-05	0	0.00458717	0	54
HC	52	0.0122441	0.00974496	0.00642185	0.0105833	0.0150791	0.000785529	0.00252639	1	54
HC	53	0.000608658	0	0	0.000969247	0	0	0.000270571	0	62
HC	54	0.0122304	0.00705854	0.00536759	0.00273344	0.00612674	0.00921451	0.010821	0	61
HC	55	0.000617379	0	0	0.0144215	0	0	8.99487e-05	0	60
HC	56	0	0	0	0.00428535	0	0	0	0	82
HC	57	0.0155692	0.00582811	0.00695461	0.0159652	0.00199148	0.000682665	0.00224985	1	84
HC	58	0.0118335	0.00489499	0.00565191	0.00715012	3.58044e-07	0	0	0	64
HC	60	0.0121657	0.00943531	0.00769053	0.00432523	0.00650288	0.00553297	0.0152118	0	54
HC	61	0.00859685	0.00453517	0.000680335	0.0145339	0.0108368	0.00279003	0.00520119	0	65
HC	62	0.00279795	1.88826e-05	6.98093e-06	0.00686085	0	0	0.00508257	0	55
HC	63	0.00700686	0.00631948	0.000644717	0.00304261	0.00128241	1.64341e-05	0.00441085	1	58
HC	64	0.0092874	0.00146181	0.00338092	0.00879475	0.00089357	0	0.00778907	0	28
HC	65	0.0108489	0.00781821	0.00239346	0.0088867	0.00493801	0.00183947	0.00508359	1	30
HC	66	0.0107188	0.00981893	0.00808895	0.00683618	0.016759	0.016018	0.0186754	0	53
HC	67	0	0	0	6.06031e-05	0	0	0	0	27
HC	68	0.0106365	0.00404299	0.00431888	0.00980671	0	0	0.00719605	0	29
HC	69	0.00788938	0.00806795	0.00825697	0.00891894	0.0086055	0.00209568	0.0122646	1	27
HC	70	0.0193876	0.0127412	0.0155755	0.00911232	0.000641	0	0.000910218	0	51
HC	71	0.0136318	0.00433509	0.00430919	0.00585729	0.00396334	0.00155735	0.00884235	0	24
HC	72	0	0	0	0.00269521	0	0	0	0	29
HC	73	0.00753333	0.00811577	0.00595717	0.00835461	0.00543683	0.000491969	0.00539479	1	26
HC	74	0.00394031	0.0003779	0	1.59063e-05	0	0	0	0	27
HC	75	0.00823329	0.0110211	0.00840181	0.000569809	0.00877172	0.00965685	0.0138146	0	26
HC	76	0.00879429	0.00866729	0.00257549	0.00693917	0.000184554	0	0.00196764	0	28
HC	77	0.00831901	0.00408208	0.00242585	0.0082958	0.00110207	0.00136692	0.0121223	0	28
HC	78	0.00362813	0.00274157	0.000176954	0.000279218	0.00458707	0.0101561	0.0161312	0	26
HC	80	0.0160703	0.00378076	0.00647166	0.00152976	0.00340977	0.00264579	0.00938525	0	26
HC	91	0.0126195	0.00466631	0.00539895	0.00748732	0.000945978	2.06965e-05	0.00775212	0	26
HC	93	0.00416654	0.000259227	1.98728e-06	0.00396244	0	0	0.00421259	1	24
HC	94	0.00730384	0.0134306	0.00415938	0.0109172	0.0151409	0.00766542	0.0030311	0	69
HC	96	0.00624814	0.0010944	0.000579221	0.00681773	0.00033976	0.000581299	0.00207838	1	27
HC	97	0.0106946	0.00828059	0.0103312	8.47513e-05	0.00304558	0.00681037	0.0119594	0	23
HC	104	0.00242379	0	0.000349167	0.00865938	0	0	0.00363455	0	6
PVOD	1	0.00937063	0.00592886	0.00825372	0.0104742	0.00551281	0.00830128	0.0124362	0	35
PVOD	2	0.00813821	0.00758087	0.00876206	0.00912727	0.0166102	0.0122393	0.00491629	1	38
PVOD	3	0.0102503	0.00508439	0.00485556	0.0130015	0.00224872	0.000644034	0.00817496	0	27
PVOD	5	0.0170981	0.00729242	0.00635732	0.00976874	0.00885783	0.00245768	0.0173619	0	29
PVOD	6	0.00843874	0.00522214	0.004459	0.00893018	0.00999407	0.00264898	0.00297341	1	35
PVOD	7	0.0100001	0.00591919	0.00910485	0.0058254	0.00346461	0.00213372	0.0119243	1	19
PVOD	10	0.00919744	0.00225942	0.00180601	0.00382285	0.00795089	0.00438313	0.0121656	0	39
PVOD	11	0.00951334	0.00874711	0.00649117	0.0127887	0.0132064	0.00897509	0.0144706	1	41
PVOD	12	0.0145044	0.0120439	0.0118879	0.00578619	0.00281409	0.00295863	0.00832809	1	23
PVOD	13	0.00744128	0.00928006	0.00550917	0.0123704	0.00518209	0.00397699	0.0126311	1	40
PVOD	14	0.00541758	0.00665205	0.00600575	0.018909	0.0127243	0.0152494	0.0102011	0	34
PVOD	15	0.0115879	0.00646149	0.00414632	0.00298918	0.00734855	0.00519007	0.0148185	0	64
PVOD	16	0.0170935	0.0141388	0.00868891	0.0165096	0.0113767	0.00242198	0.00396536	0	55
PVOD	18	0.0101775	0.00997824	0.0110679	0.0125728	0.0099811	0.0063113	0.0100429	1	27
PVOD	24	0.0191357	0.0207415	0.00869275	0.00148902	0.00177163	0.00298776	0.00564684	1	35
PVOD	25	0.014308	0.0128414	0.00935087	0.020171	0.00726944	0.00699314	0.0135281	1	31
PVOD	26	0.0080369	0.00688051	0.00661724	0.0129921	0.00303709	0	0.000950494	1	51
PVOD	27	0.0121166	0.000800793	0.000584122	0.000385698	0.00263234	0.00123578	0.00986678	0	23
PVOD	28	0.00787518	0.00430669	0.003294	0.00318234	0.000513591	0.0001758	0.00943142	0	40
PVOD	30	0.0075915	0.000229708	0.00608179	0.00947203	0	0	0.000875982	1	14
PVOD	31	0.00826567	0.00339627	0.00463512	0.0108274	0.00553711	0.00402312	0.011579	1	15
PVOD	32	0.0130461	0.00461653	0.00231866	0.0156464	0.00603546	0.00886629	0.0169571	1	45
PVOD	33	0.0135919	0.00622527	0.0032018	0.0203574	0.00594445	0.00293899	0.00950438	1	38
PVOD	34	0.00655011	0.00281131	0.00317529	0.0143515	0.000459804	0	0.0030381	1	32
PVOD	35	1.74158e-05	0	0	0.0274305	0.00484681	0.00597352	0.0106131	0	37
PVOD	36	0.0132241	0.00925721	0.00869017	0.00728663	0.0100862	0.00795854	0.00820251	0	25
PVOD	38	0.0146795	0.00691262	0.00722367	0.00466191	6.62875e-05	0.00751843	0.0147274	1	20
PVOD	39	0.00292394	6.71821e-05	2.87796e-06	0.000951776	0	0	0	0	52
PVOD	42	0.015735	0.0130698	0.00991236	0.0118675	0.00659516	0.00471769	0.0146652	1	17
PVOD	44	0.0086883	0.0109965	0.00922619	0.0111226	0.0120802	0.00939512	0.0120362	0	32
PVOD	45	0.0125862	0.0100966	0.00566439	0.0120707	0.00859679	0.00339564	0.00590261	0	38
PVOD	47	0.0072535	0.00925312	0.00887544	0.0394673	0.0109258	0.0188094	0.0112194	0	37
PVOD	48	0.0105632	0.00463633	0.00124851	0.0159158	0.0105672	0.00707862	0.0136999	0	46
PVOD	49	0.0100461	0.00937138	0.00766978	0.00778969	0.0112514	0.00533109	0.00281984	1	34
PVOD	51	0.00925324	0.00561645	0.00796574	0.0119754	0.0114742	0.0171878	0.0140374	0	17
PVOD	52	0.0088912	0.0116149	0.0100241	0.0169094	0.0105947	0.0121544	0.00971421	0	51
PVOD	53	0.0132095	0.00800638	0.00622502	0.0166924	0.0105466	0.0016554	0.0050074	0	31
PVOD	54	0.00976069	0.0116267	0.00680923	0.00382599	0.00298959	0	0.00149445	0	35
PVOD	55	0.00774959	0.00165406	0.00125604	0.00981567	0.000633751	8.41967e-05	0.0062766	0	42
PVOD	56	0.012144	0.0087053	0.00792078	0.0126913	0.0168234	0.0129452	0.00605335	1	34
PVOD	57	0.0124902	0.0143456	0.00735992	0.0133323	0.0126044	0.00947172	0.00557523	1	39
PVOD	58	0.00981518	0.00841931	0.00450626	0.00656308	0.00871058	0.00338819	0.00943484	0	32
PVOD	59	0.0109331	0.00471338	0.00478074	0.0142003	0.00132207	0.000857442	0.0081566	1	27
PVOD	60	0.0180259	0.0192115	0.0127822	1.21989e-05	0.00636473	0.00839815	0.0112332	1	44
PVOD	63	0.0086619	0.00849274	0.00488601	0.009744	0.00993562	0.00347415	0.0137934	1	37
PVOD	68	0.0128466	0.00558478	0.00650034	0.0118421	0.00871643	0.00715465	0.013997	0	47
PVOD	75	0.0104533	0.00509048	0.00558538	0.0133283	0.00558081	0	0.00113969	1	53
PVOD	76	0.0106998	0.00683498	0.00261918	0.00933802	0.00650368	0.0106439	0.012383	0	49
PVOD	77	0.00874924	0.000878508	0.00132808	0.0182139	0	0	0	1	42
PVOD	79	0.00873618	0.00721815	0.000567375	0.00421029	0.00199002	0.000217503	0.00263444	1	49
PVOD	80	0.00685117	0.00787465	0.00583325	0.0150609	0.000104396	0	0.00367688	0	69
PVOD	83	0.00854183	0.00231101	0.00222263	0.0156464	0.00576704	0.000235112	0.00589662	0	43
PVOD	85	0.0161578	0.00879381	0.00409758	0.0093095	0.017609	0.00660158	0.00887225	0	53
PVOD	87	0.0141944	0.010978	0.00912894	0.0143289	0.00543475	0	0.0108404	0	54
PTOD	1	0.00338183	0.000262848	0	0.0184648	0.00471059	0.00596725	0.0113753	1	41
PTOD	2	0.0131594	0.00651896	0.00429961	0.0133429	0.00848393	0.00456521	0.00708336	0	35
PTOD	3	0.013611	0.00862846	0.0041746	0.0127537	0.00618414	5.24098e-05	0.00295967	1	65
PTOD	4	0.0100018	0.0117554	0.0113397	0.0136965	0.00701615	0.00161515	0.00835363	1	30
PTOD	5	0.00934389	0.00109087	0.00493552	0.0146018	0.000592091	0	0.00148152	0	33
PTOD	6	0.0106958	0.00269015	0.00331572	0.00734597	0.00283641	0.00319871	0.011614	0	26
PTOD	7	0.00533166	0.000920892	0.00167106	0.00637255	0.00069522	0	0.00104359	1	35
PTOD	9	0.00721834	0.000443708	0.000792239	0.00945005	0.00173939	0	0.0049513	0	38
PTOD	10	0.00904124	0.00966673	0.007329	0.0157834	0.000588482	0.00140006	0.00842132	1	50
PTOD	11	0.00910102	0.00701643	0.00640825	0.0107336	0.00809018	0.00134478	0.00760925	0	36
PTOD	12	0.00817186	0.001295	0.00105711	0.0063278	0.00292762	0.00184824	0.0109483	0	25
PTOD	13	0.00881987	0.00498677	0.00479303	0.0117755	0.00118863	7.15949e-05	0.00496026	0	25
PTOD	14	0.00359241	0.000247133	0	0.00415942	0.000859926	0.000536836	0.0122822	0	36
PTOD	15	0.0038408	0.000187758	0	0.0139313	5.19134e-05	0	0.00316352	1	58
PTOD	16	0.00643461	0.00212699	0.000187207	0.0113808	0.00272189	0.00207554	0.00788523	0	29
PTOD	17	0.0113275	0.00550114	0.00831507	0.0105995	0.00157847	0.000208126	0.0023531	0	42
PTOD	18	0.0115905	0.00610259	0.00460988	0.00611529	4.29899e-05	0	0.00109518	0	39
PTOD	19	0.00690412	0.00103259	0.000275491	0.00917502	0.000839311	9.56174e-05	0.00753646	0	50
PTOD	20	0.00326747	9.71264e-05	0.000207184	0.00974302	0.000899595	0.000142884	0.00715323	0	46
